# Supplementary material for: A Single Center Study of Genes Involved in Synchronous and Metachronous Multiple Early-Stage Gastric Cancers in Japanese Patients with Current or Former Helicobacter pylori Infection
Source: Cancers (Basel). 2025 Jan 29;17(3):464. doi: 10.3390/cancers17030464 (PMC11815868; doi:10.3390/cancers17030464)
Supplement: Supplementary file 1 [file cancers-17-00464-s001.zip]

Archive with 1 entries (1 files):
- cancers-3410806-supplementary.pdf
